# Supplementary material for: Complete Genome Sequences of Four Mycobacteriophages Involved in Directed Evolution against Undisputed Mycobacterium abscessus Clinical Strains
Source: Microorganisms. 2024 Feb 11;12(2):374. doi: 10.3390/microorganisms12020374 (PMC10893344; doi:10.3390/microorganisms12020374)
Supplement: Supplementary file 1 [file microorganisms-12-00374-s001.zip]

Archive with 1 entries (1 files):
- microorganisms-2842320-supplementary.pdf
